# Supplementary material for: Metabolic profiling of endophytic fungi acting as antagonists of the banana pathogen Colletotrichum musae
Source: PLoS One. 2025 Jan 24;20(1):e0310442. doi: 10.1371/journal.pone.0310442 (PMC11760007; doi:10.1371/journal.pone.0310442)
Supplement: S1 File — (XLSX) [file pone.0310442.s002.xlsx]

## Sheet: Colony Diameter
	NATURAL										COMMERCIAL
Cg against	day	rep	diameter1	diameter2	mean	average plates	stand-dev	stand.error		Cg against	day	rep	diameter1	diameter2	mean	average plates	stand-dev	stand.error
control	3	1	4.7	4.3	4.5	4.04	0.444972	0.198997		control	3	1	4.3	3.6	4	3.68	0.216795	0.0969536
control	3	2	4.6	4.3	4.5					control	3	2	3.7	3.3	3.5
control	3	3	3.5	3.5	3.5					control	3	3	3.6	3.6	3.6
control	3	4	3.7	3.8	3.8					control	3	4	3.6	3.4	3.5
control	3	5	3.8	4	3.9					control	3	5	3.8	3.7	3.8
control	4	1	6.5	6.8	6.7	6.46	0.357771	0.16		control	4	1	6.6	5.9	6.3	6	0.187083	0.083666
control	4	2	6.8	7	6.9					control	4	2	6	5.7	5.9
control	4	3	6	6.1	6.1					control	4	3	6	6	6
control	4	4	5.9	6.3	6.1					control	4	4	5.9	5.7	5.8
control	4	5	6.4	6.5	6.5					control	4	5	6	6	6
control	5	1	7.9	7.2	7.6	8.22	0.370135	0.165529		control	5	1	7.8	8	7.9	7.74	0.151658	0.0678233
control	5	2	8.5	8.5	8.5					control	5	2	7.9	7.6	7.8
control	5	3	8.1	8.3	8.2					control	5	3	7.6	7.4	7.5
control	5	4	8.5	8.5	8.5					control	5	4	7.6	7.8	7.7
control	5	5	8.2	8.3	8.3					control	5	5	7.8	7.8	7.8
control	6	1	8	8.5	8.3	8.46	0.0894427	0.04		control	6	1	7.5	7.5	7.5	8.2	0.424264	0.189737
control	6	2	8.5	8.5	8.5					control	6	2	8.5	8.5	8.5
control	6	3	8.5	8.5	8.5					control	6	3	7.8	8.3	8.1
control	6	4	8.5	8.5	8.5					control	6	4	8.5	8.5	8.5
control	6	5	8.5	8.5	8.5					control	6	5	8.4	8.3	8.4
control	7	1	8.5	8.5	8.5	8.5	0	0		control	7	1	7.9	8	8	8.36	0.219089	0.0979796
control	7	2	8.5	8.5	8.5					control	7	2	8.5	8.5	8.5
control	7	3	8.5	8.5	8.5					control	7	3	8.5	8.1	8.3
control	7	4	8.5	8.5	8.5					control	7	4	8.5	8.5	8.5
control	7	5	8.5	8.5	8.5					control	7	5	8.5	8.5	8.5
8-3	3	1	3.1	2.9	3	3.16	0.230217	0.102956		8-3	3	1	2.5	2.3	2.4	2.62	0.164317	0.0734847
8-3	3	2	3.2	2.7	3					8-3	3	2	2.7	2.6	2.7
8-3	3	3	3.1	2.9	3					8-3	3	3	2.5	2.4	2.5
8-3	3	4	3.3	3.3	3.3					8-3	3	4	2.8	2.8	2.8
8-3	3	5	3.3	3.6	3.5					8-3	3	5	2.7	2.7	2.7
8-3	4	1	3.4	3.6	3.5	4.06	0.630872	0.282135		8-3	4	1	3.2	3.1	3.2	3.74	0.357771	0.16
8-3	4	2	4.1	4.7	4.4					8-3	4	2	4	4	4
8-3	4	3	3.8	3.8	3.8					8-3	4	3	3.5	3.6	3.6
8-3	4	4	3.6	3.5	3.6					8-3	4	4	4	4.2	4.1
8-3	4	5	5	4.9	5					8-3	4	5	3.8	3.8	3.8
8-3	5	1	3.4	3.8	3.6	4.74	1.14804	0.51342		8-3	5	1	3.6	3.7	3.7	4.82	0.676018	0.302324
8-3	5	2	4.9	5.4	5.2					8-3	5	2	5	5.2	5.1
8-3	5	3	4.3	4.4	4.4					8-3	5	3	4.8	4.8	4.8
8-3	5	4	3.8	4.1	4					8-3	5	4	5.5	5.4	5.5
8-3	5	5	6.5	6.5	6.5					8-3	5	5	4.7	5.2	5
8-3	6	1	3.4	3.8	3.6	5.06	1.32401	0.592115		8-3	6	1	3.8	3.9	3.9	5.42	0.909395	0.406694
8-3	6	2	5.4	5.9	5.7					8-3	6	2	5.7	5.9	5.8
8-3	6	3	4.6	4.8	4.7					8-3	6	3	5.3	5.4	5.4
8-3	6	4	4.4	4.2	4.3					8-3	6	4	6.1	6.4	6.3
8-3	6	5	6.9	7	7					8-3	6	5	5.6	5.8	5.7
8-3	7	1	3.4	3.8	3.6	5.24	1.56301	0.698999		8-3	7	1	3.8	3.9	3.9	5.86	1.16319	0.520192
8-3	7	2	5.8	6	5.9					8-3	7	2	6.4	6.3	6.4
8-3	7	3	4.8	4.8	4.8					8-3	7	3	5.7	5.8	5.8
8-3	7	4	4.4	4.2	4.3					8-3	7	4	6.9	6.9	6.9
8-3	7	5	7.7	7.5	7.6					8-3	7	5	6.2	6.3	6.3
2.6	3	1	4.2	3.9	4.1	3.9	0.353553	0.158114		2.6	3	1	3.2	3.2	3.2	3.42	0.164317	0.0734847
2.6	3	2	4.1	4.2	4.2					2.6	3	2	3.5	3.5	3.5
2.6	3	3	4	3.8	3.9					2.6	3	3	3.6	3.5	3.6
2.6	3	4	3.9	4	4					2.6	3	4	3.5	3.5	3.5
2.6	3	5	3.3	3.3	3.3					2.6	3	5	3.2	3.3	3.3
2.6	4	1	5.9	6.1	6	5.44	0.829458	0.370945		2.6	4	1	4.8	5.1	5	5.2	0.212132	0.0948683
2.6	4	2	6	6	6					2.6	4	2	5.5	4.8	5.2
2.6	4	3	5.4	5.7	5.6					2.6	4	3	5.5	5.5	5.5
2.6	4	4	5.5	5.6	5.6					2.6	4	4	5.4	5.1	5.3
2.6	4	5	4	4	4					2.6	4	5	5	4.9	5
2.6	5	1	7.7	8	7.9	6.6	1.28647	0.575326		2.6	5	1	5.8	5.9	5.9	6.48	0.383406	0.171464
2.6	5	2	7.9	7.6	7.8					2.6	5	2	6.6	6.5	6.6
2.6	5	3	5.9	6.4	6.2					2.6	5	3	6.8	6.8	6.8
2.6	5	4	6.3	6.2	6.3					2.6	5	4	6.8	6.7	6.8
2.6	5	5	4.7	4.9	4.8					2.6	5	5	6.3	6.2	6.3
2.6	6	1	8.5	8.5	8.5	7.5	0.924662	0.413521		2.6	6	1	6.3	6.3	6.3	7.02	0.535724	0.239583
2.6	6	2	8.5	8.5	8.5					2.6	6	2	6.6	6.9	6.8
2.6	6	3	7	6.7	6.9					2.6	6	3	7.4	7.5	7.5
2.6	6	4	6.5	6.7	6.6					2.6	6	4	7.5	7.7	7.6
2.6	6	5	6.9	7.1	7					2.6	6	5	6.8	6.9	6.9
2.6	7	1	8.5	8.5	8.5	8.02	0.672309	0.300666		2.6	7	1	6.7	6.8	6.8	7.48	0.454973	0.20347
2.6	7	2	8.5	8.5	8.5					2.6	7	2	7.5	7.3	7.4
2.6	7	3	7.5	7.5	7.5					2.6	7	3	7.8	7.9	7.9
2.6	7	4	7.3	6.9	7.1					2.6	7	4	7.8	7.9	7.9
2.6	7	5	8.5	8.5	8.5					2.6	7	5	7.4	7.4	7.4
Fg	3	1	4.2	4.1	4.2	4.24	0.114018	0.0509902		Fg	3	1	3.2	3.3	3.3	3.58	0.258844	0.115758
Fg	3	2	4.1	4.4	4.3					Fg	3	2	3.5	3.6	3.4
Fg	3	3	4.3	4.5	4.4					Fg	3	3	3.5	4.2	3.9
Fg	3	4	4.3	4.1	4.2					Fg	3	4	3.9	3.7	3.8
Fg	3	5	4.1	4.1	4.1					Fg	3	5	3.4	3.6	3.5
Fg	4	1	6.3	6	6.2	6.28	0.192354	0.0860233		Fg	4	1	5.5	5.6	5.6	5.52	0.303315	0.135647
Fg	4	2	5.9	6.1	6					Fg	4	2	5.7	5.8	5.8
Fg	4	3	6.2	6.4	6.3					Fg	4	3	5	5.4	5.2
Fg	4	4	6.3	6.4	6.4					Fg	4	4	5.7	5.9	5.8
Fg	4	5	6.3	6.6	6.5					Fg	4	5	5.4	5	5.2
Fg	5	1	7.8	8.1	8	7.82	0.460435	0.205913		Fg	5	1	7.5	7.7	7.6	6.52	0.936483	0.418808
Fg	5	2	7.3	7.5	7.4					Fg	5	2	7.5	7.3	7.4
Fg	5	3	8.5	8.5	8.5					Fg	5	3	5.5	5.8	5.7
Fg	5	4	8	6.8	7.4					Fg	5	4	6.3	6.3	6.3
Fg	5	5	8.5	7	7.8					Fg	5	5	5.5	5.6	5.6
Fg	6	1	8.5	8.5	8.5	8.5	0	0		Fg	6	1	8	8.5	8.3	7.02	0.988433	0.442041
Fg	6	2								Fg	6	2	7.8	7.7	7.8
Fg	6	3	8.5	8.5	8.5					Fg	6	3	6	6	6
Fg	6	4								Fg	6	4	6.3	6.3	6.3
Fg	6	5	8.5	8.5	8.5					Fg	6	5	6.7	6.7	6.7
Fg	7	1	8.5	8.5	8.5	8.5	0	0		Fg	7	1	8.5	8.3	8.4	7.22	0.983362	0.439773
Fg	7	2	8.5	8.5	8.5					Fg	7	2	7.9	8.2	8.1
Fg	7	3	8.5	8.5	8.5					Fg	7	3	6	6.2	6.1
Fg	7	4	8.5	8.5	8.5					Fg	7	4	6.9	6.7	6.8
Fg	7	5	8.5	8.5	8.5					Fg	7	5	6.7	6.7	6.7
