# Supplementary material for: Metabolic profiling of endophytic fungi acting as antagonists of the banana pathogen Colletotrichum musae
Source: PLoS One. 2025 Jan 24;20(1):e0310442. doi: 10.1371/journal.pone.0310442 (PMC11760007; doi:10.1371/journal.pone.0310442)
Supplement: S2 File — (XLSX) [file pone.0310442.s003.xlsx]

## Sheet: raw data
type	medium	Banana	spot	Lesion dm1	Lesion dm2
plain	natural	1	1	1.1	1.7
plain	natural	1	2	1.1	1.4
plain	natural	1	3	1.9	2
plain	natural	2	1	1.4	1.5
plain	natural	2	2	1.7	1.7
plain	natural	2	3	1.6	1.4
plain	natural	3	1	1.5	1.6
plain	natural	3	2	1.9	1.8
plain	natural	3	3	1.5	1.7
plain	comm	1	1	1.3	1.7
plain	comm	1	2	1.2	1.6
plain	comm	1	3	1.2	1.4
plain	comm	2	1	1.5	1.2
plain	comm	2	2	1.7	2
plain	comm	2	3	1.5	1.9
plain	comm	3	1	1	1.5
plain	comm	3	2	1.9	2
plain	comm	3	3	2	2.3
2.6	natural	1	1	1.7	2
2.6	natural	1	2	1.8	1.8
2.6	natural	1	3	2	2
2.6	natural	2	1	2	1.5
2.6	natural	2	2	2	2.1
2.6	natural	2	3	2.1	2.1
2.6	natural	3	1	2	1.5
2.6	natural	3	2	1.8	2.2
2.6	natural	3	3	1.1	1.5
2.6	comm	1	1	2	1.7
2.6	comm	1	2	1.7	1.8
2.6	comm	1	3	1.5	1.9
2.6	comm	2	1	1.5	1.6
2.6	comm	2	2	1.6	1.8
2.6	comm	2	3	2	2
2.6	comm	3	1	2	2.1
2.6	comm	3	2	2	1.9
2.6	comm	3	3	2.2	2.3
8-3	natural	1	1	1.9	2.1
8-3	natural	1	2	1.7	1.8
8-3	natural	1	3	1.5	1.8
8-3	natural	2	1	1	1.2
8-3	natural	2	2	1.4	1.4
8-3	natural	2	3	1.1	1.1
8-3	natural	3	1	1.4	1.1
8-3	natural	3	2	1.4	1.6
8-3	natural	3	3	1.5	1.6
8-3	comm	1	1	1.3	1.5
8-3	comm	1	2	1.5	1.5
8-3	comm	1	3	2	2.1
8-3	comm	2	1	2	1.8
8-3	comm	2	2	1.3	1.5
8-3	comm	2	3	2.8	2
8-3	comm	3	1	1.7	1.6
8-3	comm	3	2	1.7	1.9
8-3	comm	3	3	1.4	1.8
Fg	natural	1	1	1.7	1.8
Fg	natural	1	2	0.9	1
Fg	natural	1	3	2	1.7
Fg	natural	2	1	1.6	1.7
Fg	natural	2	2	1.2	1.5
Fg	natural	2	3	1.3	1.4
Fg	natural	3	1	1.9	1.8
Fg	natural	3	2	1.5	1.8
Fg	natural	3	3	1.1	1.4
Fg	comm	1	1	1.5	1.7
Fg	comm	1	2	1.3	1.3
Fg	comm	1	3	1.4	1.7
Fg	comm	2	1	1.6	2
Fg	comm	2	2	1.6	1.7
Fg	comm	2	3	1.5	1.6
Fg	comm	3	1	1.6	1.7
Fg	comm	3	2	1.7	1.8
Fg	comm	3	3	1.7	1.9
plain	none	1	1	1.4	1.5
plain	none	1	2	1.5	1.7
plain	none	1	3	1.8	2.1
plain	none	2	1	1.2	1.4
plain	none	2	2	1.8	2
plain	none	2	3	1.9	2
plain	none	3	1	1.9	1.9
plain	none	3	2	2	1.8
plain	none	3	3	1	1.8

## Sheet: means + graphs
type	medium	Banana	spot	Lesion dm1	Lesion dm2	mean	boxmean	trtmmean	standevtrt	standerror	sqrt(9)=
plain	natural	1	1	1.1	1.7	1.4	1.53333	1.58333	0.220794	0.073598	3	type		lesion size
plain	natural	1	2	1.1	1.4	1.25						plain - none	none	1.70556	0.266276
plain	natural	1	3	1.9	2	1.95						plain - natural	natural	1.58333	0.220794
plain	natural	2	1	1.4	1.5	1.45	1.55					plain - commercial	commercial	1.60556	0.32059
plain	natural	2	2	1.7	1.7	1.7						2.6 - natural	natural	1.84444	0.242956
plain	natural	2	3	1.6	1.4	1.5						2.6 - commercial	commercial	1.86667	0.216506
plain	natural	3	1	1.5	1.6	1.55	1.66667					8-3 - natural	natural	1.47778	0.301155
plain	natural	3	2	1.9	1.8	1.85						8-3 - commercial	commercial	1.74444	0.331139
plain	natural	3	3	1.5	1.7	1.6						Fg - natural	natural	1.51667	0.308221
plain	comm	1	1	1.3	1.7	1.5	1.4	1.60556	0.32059	0.106863		Fg - commercial	commercial	1.62778	0.156347
plain	comm	1	2	1.2	1.6	1.4
plain	comm	1	3	1.2	1.4	1.3
plain	comm	2	1	1.5	1.2	1.35	1.63333					plain	none	1.70556	0.266276
plain	comm	2	2	1.7	2	1.85						plain	natural	1.58333	0.220794
plain	comm	2	3	1.5	1.9	1.7						plain	commercial	1.60556	0.32059
plain	comm	3	1	1	1.5	1.25	1.78333					2.6	natural	1.84444	0.242956
plain	comm	3	2	1.9	2	1.95						2.6	commercial	1.86667	0.216506
plain	comm	3	3	2	2.3	2.15						8-3	natural	1.47778	0.301155
2.6	natural	1	1	1.7	2	1.85	1.88333	1.84444	0.242956	0.0809854		8-3	commercial	1.74444	0.331139
2.6	natural	1	2	1.8	1.8	1.8						Fg	natural	1.51667	0.308221
2.6	natural	1	3	2	2	2						Fg	commercial	1.62778	0.156347
2.6	natural	2	1	2	1.5	1.75	1.96667
2.6	natural	2	2	2	2.1	2.05							natural	commercial	none
2.6	natural	2	3	2.1	2.1	2.1						plain	1.58333	1.60556	1.70556
2.6	natural	3	1	2	1.5	1.75	1.68333					2.6	1.84444	1.86667
2.6	natural	3	2	1.8	2.2	2						8-3	1.47778	1.74444
2.6	natural	3	3	1.1	1.5	1.3						Fg	1.51667	1.62778
2.6	comm	1	1	2	1.7	1.85	1.76667	1.86667	0.216506	0.0721688
2.6	comm	1	2	1.7	1.8	1.75
2.6	comm	1	3	1.5	1.9	1.7
2.6	comm	2	1	1.5	1.6	1.55	1.75
2.6	comm	2	2	1.6	1.8	1.7
2.6	comm	2	3	2	2	2
2.6	comm	3	1	2	2.1	2.05	2.08333
2.6	comm	3	2	2	1.9	1.95
2.6	comm	3	3	2.2	2.3	2.25
8-3	natural	1	1	1.9	2.1	2	1.8	1.47778	0.301155	0.100385
8-3	natural	1	2	1.7	1.8	1.75
8-3	natural	1	3	1.5	1.8	1.65
8-3	natural	2	1	1	1.2	1.1	1.2
8-3	natural	2	2	1.4	1.4	1.4
8-3	natural	2	3	1.1	1.1	1.1
8-3	natural	3	1	1.4	1.1	1.25	1.43333
8-3	natural	3	2	1.4	1.6	1.5
8-3	natural	3	3	1.5	1.6	1.55
8-3	comm	1	1	1.3	1.5	1.4	1.65	1.74444	0.331139	0.11038
8-3	comm	1	2	1.5	1.5	1.5
8-3	comm	1	3	2	2.1	2.05
8-3	comm	2	1	2	1.8	1.9	1.9
8-3	comm	2	2	1.3	1.5	1.4
8-3	comm	2	3	2.8	2	2.4
8-3	comm	3	1	1.7	1.6	1.65	1.68333
8-3	comm	3	2	1.7	1.9	1.8
8-3	comm	3	3	1.4	1.8	1.6
Fg	natural	1	1	1.7	1.8	1.75	1.51667	1.51667	0.308221	0.10274
Fg	natural	1	2	0.9	1	0.95
Fg	natural	1	3	2	1.7	1.85
Fg	natural	2	1	1.6	1.7	1.65	1.45
Fg	natural	2	2	1.2	1.5	1.35
Fg	natural	2	3	1.3	1.4	1.35
Fg	natural	3	1	1.9	1.8	1.85	1.58333
Fg	natural	3	2	1.5	1.8	1.65
Fg	natural	3	3	1.1	1.4	1.25
Fg	comm	1	1	1.5	1.7	1.6	1.48333	1.62778	0.156347	0.0521157
Fg	comm	1	2	1.3	1.3	1.3
Fg	comm	1	3	1.4	1.7	1.55
Fg	comm	2	1	1.6	2	1.8	1.66667
Fg	comm	2	2	1.6	1.7	1.65
Fg	comm	2	3	1.5	1.6	1.55
Fg	comm	3	1	1.6	1.7	1.65	1.73333
Fg	comm	3	2	1.7	1.8	1.75
Fg	comm	3	3	1.7	1.9	1.8
plain	none	1	1	1.4	1.5	1.45	1.66667	1.70556	0.266276	0.0887586
plain	none	1	2	1.5	1.7	1.6
plain	none	1	3	1.8	2.1	1.95
plain	none	2	1	1.2	1.4	1.3	1.71667
plain	none	2	2	1.8	2	1.9
plain	none	2	3	1.9	2	1.95
plain	none	3	1	1.9	1.9	1.9	1.73333
plain	none	3	2	2	1.8	1.9
plain	none	3	3	1	1.8	1.4

## Sheet: Effect size
type	medium	Lesion dm1	Lesion dm2	mean	boxmean	trtmmean	standevtrt
2.6	natural	1.7	2	1.85	1.88333	1.84444	0.242956	nat_26		Effect size calculation.
2.6	natural	1.8	1.8	1.8						([mean exp group]-[mean control group])/stand dev
2.6	natural	2	2	2
2.6	natural	2	1.5	1.75	1.96667
2.6	natural	2	2.1	2.05
2.6	natural	2.1	2.1	2.1
2.6	natural	2	1.5	1.75	1.68333
2.6	natural	1.8	2.2	2
2.6	natural	1.1	1.5	1.3
8-3	natural	1.9	2.1	2	1.8	1.47778	0.301155	nat_83
8-3	natural	1.7	1.8	1.75
8-3	natural	1.5	1.8	1.65
8-3	natural	1	1.2	1.1	1.2
8-3	natural	1.4	1.4	1.4
8-3	natural	1.1	1.1	1.1
8-3	natural	1.4	1.1	1.25	1.43333
8-3	natural	1.4	1.6	1.5
8-3	natural	1.5	1.6	1.55
Fg	natural	1.7	1.8	1.75	1.51667	1.51667	0.308221	nat_Fg
Fg	natural	0.9	1	0.95
Fg	natural	2	1.7	1.85
Fg	natural	1.6	1.7	1.65	1.45
Fg	natural	1.2	1.5	1.35
Fg	natural	1.3	1.4	1.35
Fg	natural	1.9	1.8	1.85	1.58333
Fg	natural	1.5	1.8	1.65
Fg	natural	1.1	1.4	1.25
